# Supplementary material for: Origin of arc magmatic signature: A temperature-dependent process for trace element (re)-mobilization in subduction zones
Source: Sci Rep. 2019 May 8;9:7098. doi: 10.1038/s41598-019-43605-9 (PMC6506526; doi:10.1038/s41598-019-43605-9)
Supplement: Supplementary file 2 — SUPPLEMENTARY Table [file 41598_2019_43605_MOESM2_ESM.xlsx]

## Sheet: Bulk rock geochemistry
Major oxides (anhydrous) and trace elements (including REEs) compositions of the studied serpentinites
Sample Number	Mu17/01	Mu17/03	Mu17/06	Mu17/10	Mu17/13	Mu17/16	Mu17/18	Mu17/20
Major Elements
SiO2	45.4021	46.1302	45.7303	46.8469	46.3042	44.7691	44.8506	45.326
Al2O3	1.4271	1.8125	1.7376	1.464	1.3139	0.642	0.761	1.0429
TiO2	0.0318	0.0349	0.0265	0.0267	0.0358	0.0153	0.016	0.0163
FeO	9.6365	9.494	9.9695	10.2035	9.986	8.5963	9.2009	9.1362
MnO	0.1035	0.1434	0.1304	0.356	0.1437	0.1362	0.0461	0.3531
MgO	41.5627	41.0212	40.4751	40.8354	41.1523	45.6743	44.316	43.5256
CaO	1.1679	0.9607	2.0119	0.1636	0.9659	0.0904	0.2265	0.1619
Na2O	0.0015	0.0016	0.0015	0.0015	0.0015	0.0015	0.0016	0.0014
K2O	0.0031	0.0032	0.0033	0.0032	0.0033	0.0032	0.0034	0.0032
P2O5	0.0037	0.0028	0.004	0.0069	0.0033	0.0018	0.0028	0.0068
Total	99.3399	99.6045	100.09	99.9077	99.9099	99.9301	99.4249	99.5734
LOI	12.7806	12.5436	13.4247	12.3133	12.5436	14.6357	13.3029	14.9313
Trace Elements
Ti	318	349	265	267	358	153	160	163
Li	1.48011	1.01102	1.07957	1.38	1.23	1.16809	1.84876	1.73968
Sc	7.90915	6.06854	8.02221	7.34	8.01	3.36471	5.8972	6.77617
Mn	1035	1434	1304	3560	1437	1362	461	3531
V	51.7753	49.2176	52.9266	50.98	53.01	29.3916	32.2832	55.682
Cr	2198.03	2229.32	2509.59	2243.98	2150.93	1793.52	1835	2490.11
Co	89.8513	93.2237	96.2392	88.34	87.23	96.648	87.7724	87.6397
Ni	1852.81	2054.63	1908.2	2010.32	1983.43	2323.25	2010.59	1940.48
Cu	10.2349	12.0695	12.6902	11.82	10.98	2.93155	5.84921	14.7626
Zn	40.5505	44.785	48.5907	40.55	41.31	33.1692	40.055	41.7336
As	8.26242	3.53963	7.31952	10.87	13.23	31.5003	27.0434	22.3212
Rb	0.0924747	0.0722718	0.0478233	0.09	0.8	0.0515866	0.0416842	0.0424025
Sr	15.4532	28.6789	14.3468	12.34	10.89	1.23138	3.38685	1.93603
Y	0.255763	0.530247	0.324936	0.21	0.18	0.0341907	0.0466237	0.140285
Zr	0.776481	0.562204	0.148393	0.81	0.73	0.144692	0.118939	0.154586
Nb	0.0948915	0.0861531	0.048074	0.03	0.05	0.0420723	0	0.0490024
Mo	0.769574	0.90782	0.945146	0.74	0.82	0.524374	0.183828	0.273849
Cd	0.0273442	0.0219693	0.0336597	0.04	0.02	0.0279539	0.0818251	0.032929
Cs	0.00571636		0.0061371	0.03	0.02	0.00539389
Ba	7.13666	5.99403	3.84899	5.49	8.05	0.366955	1.24171	1.39776
La	0.0617366	0.132382	0.020457	0.0161817	0.103331	0.0169804	0.0631	0.0892
Ce	0.126903	0.234294	0.0388683	0.0377572	0.215184	0.0309892	0.1131	0.1893
Pr	0.0137193	0.0304688	0.0040914	0.00539389	0.0245012	0.00499804	0.0143	0.0231
Nd	0.054877	0.140787	0.0132971	0.0129453	0.0958742		0.0431	0.0356
Sm	0.0182923	0.0346714	0.0061371	0.00323633	0.0170443		0.0156	0.0132
Eu	0.0102894	0.0105065	0.00420565	0.010382	0.01031	0.00215756	0.00199214	0.00770443
Gd	0.021675	0.0514346	0.0214327	0.0234	0.02924	0.00534672	0.00495087	0.0232163
Tb	0.00571636	0.00945583	0.0040914	0.0052	0.0083	0.00107878		0.00213054
Dy	0.0377279	0.0672414	0.0450054	0.032	0.0321	0.00431511	0.00519411	0.011718
Ho	0.0102894	0.017861	0.0112514	0.0101	0.01022	0.00107878	0.000999018	0.00319581
Er	0.0296307	0.0608432	0.0449111	0.0285	0.0251	0.003142	0.00389977	0.0126889
Tm	0.00571636	0.00945583	0.0081828	0.0066	0.0061		0.000999018	0.00213054
Yb	0.0388241	0.0787514	0.0654152	0.035	0.0543	0.00426794	0.0059381	0.0127361
Lu	0.00685963	0.0126078	0.0102285	0.0062	0.0064	0.00107878	0.00207054	0.00319581
Hf	0.0846021	0.0346714	0.0132971	0.07	0.012	0.0151029	0.0209794
Pb	0.320996	0.470922	0.641365	0.36	0.56	0.744786	0.533346	0.580906
Th	0.0308683	0.0199623	0.00306855	0.031	0.021	0.00431511	0	0.00213054
U	0.0136721	0.12498	0.00813563	0.01	0.015	0.00426794	0.00994301	0.00954025

## Sheet: Antigorites EMPA
EMPA of the studied Antigorites
Sample Number	Mu17/01	Mu17/01	Mu17/01	Mu17/01	Mu17/01	Mu17/01	Mu17/03	Mu17/03	Mu17/03	Mu17/03	Mu17/03	Mu17/03	Mu17/03	Mu17/06	Mu17/06	Mu17/06	Mu17/06	Mu17/06	Mu17/10	Mu17/10	Mu17/10	Mu17/10	Mu17/13	Mu17/13	Mu17/13	Mu17/16	Mu17/16	Mu17/16	Mu17/16	Mu17/16	Mu17/18	Mu17/18	Mu17/18	Mu17/18	Mu17/18	Mu17/18	Mu17/18	Mu17/18	Mu17/20	Mu17/20	Mu17/20	Mu17/20	Mu17/20	Mu17/20	Mu17/20	Mu17/20	Mu17/20	Mu17/20	Mu17/20
Mineral	Coarse (CA)	Coarse (CA)	Coarse (CA)	Coarse (CA)	Coarse (CA)	Coarse (CA)	Coarse (CA)	Coarse (CA)	Coarse (CA)	Coarse (CA)	Coarse (CA)	Coarse (CA)	Coarse (CA)	Coarse (CA)	Coarse (CA)	Coarse (CA)	Coarse (CA)	Coarse (CA)	Coarse (CA)	Coarse (CA)	Coarse (CA)	Coarse (CA)	Coarse (CA)	Coarse (CA)	Coarse (CA)	Coarse (CA)	Coarse (CA)	Coarse (CA)	Coarse (CA)	Coarse (CA)	Coarse (CA)	Coarse (CA)	Coarse (CA)	Coarse (CA)	Coarse (CA)	Coarse (CA)	Coarse (CA)	Coarse (CA)	Coarse (CA)	Coarse (CA)	Coarse (CA)	Coarse (CA)	Coarse (CA)	Coarse (CA)	Coarse (CA)	Coarse (CA)	Coarse (CA)	Coarse (CA)	Coarse (CA)
SiO2	44.029	43.305	44.33	44.532	44.404	44.001	44.56	44.183	44.52	44.854	44.114	45.184	44.266	44.283	44.801	45.077	45.224	45.517	45.382	44.149	43.924	44.313	44.591	43.97	43.636	44.339	45.162	43.924	44.353	45.863	45.204	45.183	44.776	45.43	45.265	44.191	44.195	44.016	43.338	43.961	43.525	43.425	43.007	43.397	44.608	43.227	43.241	43.37	43.456
TiO2	0.014							0.021	0.015		0.012	0.003	0.051				0.038		0.033	0.008	0.017					0.016	0.029	0.011	0.026	0.007	0.017		0.013	0.034	0.01					0.04
Al2O3	0.494	0.645	0.306	0.342	0.534	0.541	0.245	0.514	0.205	0.052	0.395	0.411	0.371	0.599	0.433	0.018	0.627	0.05	0.161	0.47	0.763	0.205	0.322	0.821	0.94	0.517	0.161	0.723	0.29	0.255	0.17	0.748	0.197	0.13	0.177	0.96	0.473	0.485	0.789	0.043	0.8	0.859	0.76	0.84	0.773	0.612	0.966	0.909	0.79
FeO	4.02	4.409	4.224	4.243	4.206	4.202	4.203	4.198	4.279	4.157	2.4	2.432	2.951	2.596	2.582	2.478	2.969	2.826	2.802	2.466	2.868	2.601	2.29	2.289	2.59	2.598	2.395	2.178	2.204	2.821	2.797	2.215	2.127	2.651	2.422	2.649	2.552	3.964	5.902	5.741	5.686	6.126	5.956	6.087	5.624	5.912	5.991	5.853	6.047
MnO	0.029	0.056	0.06	0.044	0.075	0.083	0.062	0	0	0.087	0.11	0.084	0.055	0.073	0.1	0.063	0.012	0.028	0.028	0.059	0.059	0	0.047	0.049	0.096	0.073	0.067	0.073	0.053	0.114	0.029	0.029	0.126	0.045	0.043	0.096	0.087	0.031	0.025	0	0.016	0.031	0.035	0.008			0.02
MgO	37.733	37.467	37.613	37.606	38.218	37.385	38.053	37.965	38.238	38.377	38.923	39.572	38.976	39.307	39.184	38.259	38.821	38.936	38.765	39.193	39.13	38.728	39.431	39.701	38.994	39.585	39.687	39.318	38.903	38.951	38.984	37.953	39.32	38.736	38.721	38.288	38.847	37.515	36.451	36.319	35.631	36.342	35.981	36.653	35.675	35.982	36.399	36.318	36.089
CaO			0.122	0.012	0.013	0.022							0.011	0.011			0.008		0	0.007							0.002		0.007		0.005	0.016	0.01		0.009	0.008				0.031	0.144	0.005	0.02	0.033	0.056	0.029	0.014	0.005	0.014
Na2O			0.02		0.005	0.015									0.012			0.02									0.025			0.005		0.014				0.018			0.005	0.029	0.044	0.017	0.032	0.034	0.006	0.013	0.008	0.006	0.033
K2O		0.017				0.015			0.005				0.005		0.021		0.006	0	0.006	0.005				0.012				0.007	0.017	0.01		0.012	0.013	0.005		0.007	0.006		0.003	0.036	0.054	0.035	0.017	0.036	0.028	0.047	0.032	0.02	0.029
Cr2O3	0.027	0	0.222		0.033	0.011					0.097	0.159	0.395	0.278	0.072	0.07	0.692	0.228	0.273	0	0.093	0.288	0.047	0.05	0.214	0.254	0.076		0.249	0.344	0.155	0.146	0.132	0.18	0.354	0.181	0.018	0.025	0.146	0.627	0.136	0.052	0.168	0.29	0.031	0.056	0.139	0.11	0.131
NiO	0.19	0.78	0.88	0.52	0.21	0.72	0.46	0.88	0.6	0.72	0.377	0.123	0.119	0.163	0.077	0.131	0.118	0.135	0.123	0.71	0.85	0.068	0.91	0.185	0.14	0.101	0.105	0.113	0.407	0.124	0.126	0.235	0.124	0.063	0.134	0.409	0.129	0.48	0.113	0.214	0.159	0.173	0.13	0.168	0.121	0.304	0.145	0.111	0.14
Total	86.536	86.679	87.777	87.299	87.698	86.995	87.583	87.761	87.862	88.247	86.428	87.968	87.2	87.31	87.282	86.096	88.515	87.74	87.573	87.067	87.704	86.203	87.638	87.077	86.61	87.483	87.709	86.347	86.509	88.494	87.487	86.551	86.838	87.274	87.135	86.807	86.307	86.516	86.772	87.041	86.195	87.065	86.106	87.546	86.922	86.182	86.955	86.702	86.729
LOI	13.464	13.321	12.223	12.701	12.302	13.005	12.417	12.239	12.138	11.753	13.572	12.032	12.8	12.69	12.718	13.904	11.485	12.26	12.427	12.933	12.296	13.797	12.362	12.923	13.39	12.517	12.291	13.653	13.491	11.506	12.513	13.449	13.162	12.726	12.865	13.193	13.693	13.484	13.228	12.959	13.805	12.935	13.894	12.454	13.078	13.818	13.045	13.298	13.271
O #	7	7	7	7	7	7	7	7	7	7	7	7	7	7	7	7	7	7	7	7	7	7	7	7	7	7	7	7	7	7	7	7	7	7	7	7	7	7	7	7	7	7	7	7	7	7	7	7	7
Si	2.072	2.055	2.078	2.084	2.066	2.074	2.08	2.069	2.076	2.082	2.046	2.074	2.059	2.054	2.074	2.091	2.07	2.097	2.094	2.064	2.047	2.078	2.072	2.042	2.041	2.052	2.079	2.053	2.073	2.095	2.089	2.082	2.08	2.1	2.096	2.042	2.07	2.077	2.055	2.079	2.074	2.055	2.057	2.044	2.081	2.065	2.048	2.056	2.062
Ti								0.001	0.001				0.002				0.001		0.001	0	0.001					0.001	0.001	0	0.001	0	0.001		0	0.001						0.001
Al	0.027	0.036	0.017	0.019	0.029	0.03	0.013	0.028	0.011	0.003	0.022	0.022	0.02	0.033	0.024	0.001	0.034	0.003	0.009	0.026	0.042	0.011	0.018	0.045	0.052	0.028	0.009	0.04	0.016	0.014	0.009	0.042	0.011	0.007	0.01	0.053	0.026	0.027	0.044	0.002	0.045	0.048	0.043	0.047	0.043	0.034	0.054	0.051	0.044
Fe2+ all ferrous	0.158	0.175	0.166	0.166	0.164	0.166	0.164	0.164	0.167	0.161	0.095	0.093	0.115	0.101	0.1	0.098	0.114	0.109	0.108	0.096	0.112	0.102	0.089	0.089	0.101	0.101	0.092	0.085	0.086	0.108	0.108	0.087	0.083	0.102	0.094	0.105	0.1	0.156	0.234	0.227	0.227	0.242	0.238	0.24	0.224	0.236	0.237	0.232	0.24
Mn	0.001	0.002	0.002	0.002	0.003	0.003	0.002	0	0	0.003	0.004	0.003	0.002	0.003	0.004	0.003	0	0.001	0.001	0.002	0.002	0	0.002	0.002	0.004	0.003	0.003	0.003	0.002	0.004	0.001	0.001	0.005	0.002	0.002	0.004	0.003	0.001	0.001	0	0.001	0.001	0.001				0.001
Mg	2.648	2.651	2.628	2.623	2.651	2.628	2.648	2.65	2.658	2.656	2.754	2.708	2.703	2.718	2.704	2.706	2.649	2.674	2.667	2.731	2.719	2.707	2.732	2.748	2.719	2.731	2.723	2.74	2.71	2.653	2.685	2.666	2.723	2.67	2.673	2.699	2.712	2.64	2.576	2.561	2.532	2.564	2.565	2.574	2.538	2.563	2.57	2.567	2.553
Ca			0.006	0.001	0.001	0.001							0.001	0.001													0					0.001								0.002	0.007		0.001	0.002	0.003	0.001	0.001		0.001
Na			0.002			0.001									0.001			0.002									0.002					0.001				0.002				0.003	0.004	0.002	0.003	0.003	0.001	0.001	0.001	0.001	0.003
K		0.001				0.001									0.001									0.001			0	0	0.001	0.001	0	0.001	0.001							0.002	0.003	0.002	0.001	0.002	0.002	0.003	0.002	0.001	0.002
Cr	0.001		0.008		0.001			0.001			0.004	0.006	0.015	0.01	0.003	0.003	0.025	0.008	0.01	0	0.003	0.011	0.002	0.002	0.008	0.009	0.003	0	0.009	0.012	0.006	0.005	0.005	0.007	0.013	0.007	0.001	0.001	0.005	0.023	0.005	0.002	0.006	0.011	0.001	0.002	0.005	0.004	0.005
Ni	0.005	0.007	0.003	0.012	0.005	0.007	0.005	0.003	0.006	0.01	0.014	0.005	0.004	0.006	0.003	0.005	0.004	0.005	0.005	0.003	0.003	0.003	0.003	0.007	0.005	0.004	0.004	0.004	0.015	0.005	0.005	0.009	0.005	0.002	0.005	0.016	0.005	0.006	0.004	0.008	0.006	0.007	0.005	0.006	0.005	0.012	0.006	0.004	0.005
Total	4.913	4.927	4.911	4.907	4.919	4.911	4.914	4.916	4.918	4.916	4.94	4.912	4.922	4.925	4.914	4.907	4.899	4.899	4.895	4.923	4.93	4.912	4.918	4.935	4.929	4.929	4.916	4.927	4.914	4.892	4.903	4.895	4.912	4.892	4.893	4.928	4.917	4.909	4.921	4.909	4.904	4.922	4.921	4.929	4.898	4.918	4.924	4.917	4.916
Si/Si+Al	0.987137	0.982783	0.991885	0.990965	0.986158	0.985741	0.993789	0.986648	0.994729	0.998561	0.989362	0.989504	0.99038	0.984188	0.988561	0.999522	0.98384	0.998571	0.99572	0.98756	0.979895	0.994734	0.991388	0.978438	0.975155	0.986538	0.99569	0.980889	0.992341	0.993362	0.99571	0.980226	0.994739	0.996678	0.995252	0.974702	0.987595	0.987167	0.979038	0.999039	0.978764	0.977175	0.979524	0.977523	0.979755	0.983802	0.97431	0.975795	0.979107
Mg/Mg+Fe	0.943692	0.938075	0.940587	0.94048	0.941741	0.940587	0.941679	0.94172	0.940885	0.942847	0.966655	0.966798	0.959191	0.964172	0.964337	0.96505	0.95874	0.960834	0.961081	0.966042	0.960438	0.963688	0.968451	0.968629	0.964184	0.964336	0.967318	0.969912	0.969242	0.960884	0.961332	0.968398	0.970421	0.963203	0.966028	0.962553	0.964438	0.944206	0.916726	0.91858	0.917724	0.913756	0.915091	0.914712	0.918899	0.915684	0.915568	0.917113	0.914071
Sample Number	Mu17/01	Mu17/01	Mu17/01	Mu17/01	Mu17/01	Mu17/03	Mu17/03	Mu17/03	Mu17/03	Mu17/03	Mu17/03	Mu17/03	Mu17/03	Mu17/03	Mu17/06	Mu17/06	Mu17/06	Mu17/06	Mu17/06	Mu17/06	Mu17/06	Mu17/10	Mu17/10	Mu17/10	Mu17/10	Mu17/10	Mu17/10	Mu17/13	Mu17/13	Mu17/13	Mu17/13	Mu17/13	Mu17/16	Mu17/16	Mu17/16	Mu17/16	Mu17/16	Mu17/16	Mu17/16	Mu17/16	Mu17/16	Mu17/18	Mu17/18	Mu17/18	Mu17/18	Mu17/18	Mu17/18	Mu17/18	Mu17/18
Mineral	Fne (FA)	Fne (FA)	Fne (FA)	Fne (FA)	Fne (FA)	Fne (FA)	Fne (FA)	Fne (FA)	Fne (FA)	Fne (FA)	Fne (FA)	Fne (FA)	Fne (FA)	Fne (FA)	Fne (FA)	Fne (FA)	Fne (FA)	Fne (FA)	Fne (FA)	Fne (FA)	Fne (FA)	Fne (FA)	Fne (FA)	Fne (FA)	Fne (FA)	Fne (FA)	Fne (FA)	Fne (FA)	Fne (FA)	Fne (FA)	Fne (FA)	Fne (FA)	Fne (FA)	Fne (FA)	Fne (FA)	Fne (FA)	Fne (FA)	Fne (FA)	Fne (FA)	Fne (FA)	Fne (FA)	Fne (FA)	Fne (FA)	Fne (FA)	Fne (FA)	Fne (FA)	Fne (FA)	Fne (FA)	Fne (FA)
SiO2	42.544	41.736	42.665	40.979	40.997	42.952	40.586	42.217	42.061	41.292	41.941	40.662	39.802	41.981	42.354	40.845	39.777	42.337	41.194	41.995	40.767	42.636	41.888	42.044	39.869	42.425	42.385	42.205	42.769	42.203	42.56	40.611	42.694	41.18	42.668	39.937	42.45	42.88	39.807	40.685	41.907	42.21	42.302	42.433	41.714	42.608	42.616	41.298	41.823
TiO2			0.008	0.018			0.029		0.022		0.054		0.015	0.005	0.01		0.023	0.011						0.011		0.017			0.024		0.006						0.011	0.008										0.012
Al2O3	1.165	1.484	1.246	1.89	1.76	1.946	2.3582	2.626	2.713	1.75	2.171	1.738	1.96	1.619	1.422	1.484	1.532	1.754	2.691	2.447	2.95	2.626	2.261	1.91	1.67	2.01	1.99	1.954	1.829	1.74	1.937	1.98	1.806	2.867	2.205	2.208	1.875	1.826	1.16	2.813	1.74	1.83	1.78	1.829	1.76	1.852	1.861	1.809	2.338
FeO	4.063	4.441	3.923	4.276	3.994	4.363	4.164	4.509	4.249	3.024	2.025	3.293	3.222	3.01	3.951	4.099	4.216	3.387	2.955	3.374	3.015	2.935	4.227	5.981	6.202	5.848	6.101	5.726	5.945	6.179	6.434	6.109	5.918	7.453	6.074	6.114	5.7	5.976	5.362	6.26	5.806	5.76	6.174	5.782	6.035	5.588	5.862	6.026	6.079
MnO	0.033	0.054	0.041	0.052	0.012	0.068	0.044	0.039	0.035	0.069	0.076	0.096	0.049	0.035	0.025	0.041	0.031	0.069	0.037	0.061	0.059	0.047	0.02	0.002	0	0.029	0.051	0.021	0.016	0.033	0.017	0.01	0	0.072	0.029	0.053	0	0.002	0	0.033	0.039	0.051	0.021	0.035	0.008	0.016	0.021	0.049	0.02
MgO	37.551	34.52	37.283	37.376	37.753	37.719	37.868	37.353	37.17	38.006	38.619	37.624	37.941	37.771	37.25	37.312	37.746	38.1	37.748	37.299	38.782	38.38	37.285	35.159	36.126	35.131	35.438	35.374	35.934	35.456	36.062	35.606	35.995	33.993	35.845	33.185	35.45	35.799	32.636	35.352	35.588	36.131	35.307	35.481	35.035	35.997	35.658	32.408	35.176
CaO	0.016	0.043			0.011			0.019	0.029			0.007	0.157	0.011	0.008		0.022	0.005			0.016		0.017	0.031		0.014	0.053	0.033	0.048	0.094	0.013	0.007	0.027	0.033	0.005	0.115		0.024	0.057		0.011		0.032		0.044		0.175	0.126	0.016
Na2O	0.023				0.005								0.026		0.018	0.107	0.026	0.019	0.007		0.006		0.015	0.06	0.014	0.04	0.014	0.034	0.007	0.036			0.028	0.073	0.036	0.243	0.009	0.011	0.149	0.036	0.022	0.014	0.041	0.013	0.018	0.029		0.106	0.028
K2O		0.017					0.011		0.012	0.011	0	0.014	0.032	0.014		0.025	0.012	0	0.006	0.017			0.012	0.029		0.029	0.006	0.046	0.044	0.072			0.023	0.064	0.009	0.221	0.01	0.029	0.11	0.021	0.027	0.024	0.031	0.007	0.02	0.028	0.012	0.103	0.039
Cr2O3	0.02	0.217	0.057	0.118	0	0.57	0.749	0.85	0.913	0.272	0.284	0.317	0.46	0.331	0.009	0	0.007	0.439	0.947	0.839	0.858	0.783	0.804	0.791	0.597	0.601	0.74	0.335	0.069	0.253	0.278	0.478	0.073	0.717	0.741	0.283	0.214	0.378	0.675	0.799	0.591	0.455	0.458	0.606	0.701	0.362	0.287	0.109	0.897
NiO	0.277	0.128	0.92	0.108	0.721	0.06	0.0621	0.096	0.163	0.168	0.12	0.226	0.096	0.374	0.37	0.56	0.42	0.166	0.1	0.282	0.093	0.159	0.157	0.226	0.195	0.37	0.182	0.112	0.088	0.5	0.481	0.141	0.52	0.447	0.211	0.15	0.179	0.201	0.216	0.135	0.143	0.131	0.111	0.396	0.302	0.084	0.265	0.215	0.273
Total	85.692	82.64	86.143	84.817	85.253	87.678	85.8713	87.709	87.367	84.592	85.29	83.977	83.76	85.151	85.417	84.473	83.812	86.287	85.685	86.314	86.546	87.566	86.686	86.244	84.673	86.514	86.96	85.84	86.773	86.566	87.788	84.942	87.084	86.899	87.823	82.509	85.898	87.134	80.172	86.134	85.874	86.606	86.257	86.582	85.637	86.564	86.757	82.261	86.689
LOI	14.308	17.36	13.857	15.183	14.747	12.322	14.1287	12.291	12.633	15.408	14.71	16.023	16.24	14.849	14.583	15.527	16.188	13.713	14.315	13.686	13.454	12.434	13.314	13.756	15.327	13.486	13.04	14.16	13.227	13.434	12.212	15.058	12.916	13.101	12.177	17.491	14.102	12.866	19.828	13.866	14.126	13.394	13.743	13.418	14.363	13.436	13.243	17.739	13.311
O #	7	7	7	7	7	7	7	7	7	7	7	7	7	7	7	7	7	7	7	7	7	7	7	7	7	7	7	7	7	7	7	7	7	7	7	7	7	7	7	7	7	7	7	7	7	7	7	7	7
Si	2.028	2.061	2.036	1.98	1.979	2.012	1.971	1.982	1.981	1.988	1.989	1.978	1.945	2.007	2.003	1.966	1.933	2	1.969	1.983	1.948	2.004	1.99	2.014	1.957	2.023	2.013	0.908	0.91	0.902	0.897	0.884	2.027	1.984	2.006	2.006	2.032	2.028	2.048	1.958	2.008	2.003	2.024	2.022	2.014	2.024	2.024	2.068	1.996
Ti				0.001			0.001		0.001		0.002		0.001				0.001									0.001
Al	0.065	0.086	0.07	0.108	0.1	0.107	0.091	0.145	0.151	0.099	0.121	0.1	0.113	0.091	0.135	0.141	0.145	0.098	0.152	0.136	0.11	0.09	0.127	0.108	0.097	0.113	0.111	0.05	0.046	0.044	0.048	0.051	0.101	0.163	0.122	0.131	0.106	0.102	0.07	0.16	0.098	0.102	0.1	0.103	0.1	0.104	0.104	0.107	0.131
Fe2+ all ferrous	0.162	0.183	0.157	0.173	0.161	0.171	0.169	0.177	0.167	0.122	0.08	0.134	0.132	0.12	0.156	0.165	0.171	0.134	0.118	0.133	0.12	0.115	0.168	0.24	0.255	0.233	0.242	0.103	0.106	0.11	0.113	0.111	0.235	0.3	0.239	0.257	0.228	0.236	0.231	0.252	0.233	0.229	0.247	0.23	0.244	0.222	0.233	0.252	0.243
Mn	0.001	0.002	0.002	0.002	0	0.003	0.002	0.002	0.001	0.003	0.003	0.004	0.002	0.001	0.001	0.002	0.001	0.003	0.001	0.002	0.002	0.002	0.001	0	0	0.001	0.002	0	0	0.001	0	0	0	0.003	0.001	0.002	0	0	0	0.001	0.002	0.002	0.001	0.001	0	0.001	0.001	0.002	0.001
Mg	2.669	2.542	2.653	2.692	2.717	2.634	2.741	2.614	2.61	2.728	2.731	2.729	2.764	2.692	2.626	2.678	2.734	2.684	2.69	2.626	2.763	2.69	2.641	2.511	2.643	2.497	2.51	1.134	1.139	1.13	1.133	1.156	2.547	2.442	2.513	2.485	2.529	2.524	2.503	2.537	2.543	2.556	2.519	2.52	2.522	2.549	2.525	2.419	2.503
Ca	0.001	0.002			0.001			0.001	0.001				0.008	0.001			0.001				0.001		0.001	0.002		0.001	0.003	0.001	0.001	0.002			0.001	0.002		0.006		0.001	0.003		0.001	0	0.002		0.002	0	0.009	0.007	0.001
Na	0.002												0.002		0.002	0.01	0.002	0.002	0.001		0.001		0.001	0.006	0.001	0.004	0.001	0.001		0.001			0.003	0.007	0.003	0.024	0.001	0.001	0.015	0.003	0.002	0.001	0.004	0.001	0.002	0.003		0.01	0.003
K		0.001					0.001		0.001	0.001		0.001	0.002	0.001		0.002	0.001			0.001			0.001	0.002	0	0.002		0.001	0.001	0.002			0.001	0.004	0.001	0.014	0.001	0.002	0.007	0.001	0.002	0.001	0.002		0.001	0.002	0.001	0.007	0.002
Cr	0.001	0.008	0.002	0.005		0	0.002	0.014	0.015	0.01	0.011	0.012	0.018	0.013				0.016	0.013	0.013	0.032	0.029	0.008	0.03	0.023	0.023	0.028	0.006	0.001	0.004	0.005	0.008	0.003	0.012	0.028	0.011	0.008	0.014	0.027	0.03	0.034	0.032	0.017	0.023	0.027	0.014	0.011	0.004	0.034
Ni	0.011	0.005	0.007	0.004	0.012	0.006	0.005	0.004	0.006	0.007	0.005	0.009	0.004	0.014	0.005	0.006	0.006	0.006	0.004	0.049	0.004	0.006	0.006	0.009	0.008	0.014	0.007	0.002	0.002	0.009	0.008	0.002	0.006	0.017	0.008	0.006	0.007	0.008	0.009	0.005	0.006	0.005	0.004	0.015	0.012	0.003	0.01	0.009	0.01
Total	4.94	4.892	4.927	4.964	4.971	4.934	4.982	4.938	4.935	4.957	4.943	4.966	4.991	4.941	4.93	4.969	4.995	4.943	4.949	4.943	4.981	4.936	4.944	4.92	4.984	4.911	4.918	3.75	3.751	3.753	3.754	3.762	4.924	4.934	4.921	4.942	4.912	4.915	4.914	4.949	4.927	4.931	4.92	4.916	4.924	4.92	4.918	4.885	4.924
Si/Si+Al	0.968944	0.959944	0.966762	0.948276	0.9519	0.949504	0.955868	0.931829	0.929174	0.952563	0.942654	0.951877	0.945092	0.956625	0.936857	0.93308	0.930221	0.953289	0.928336	0.935819	0.94655	0.95702	0.940009	0.949105	0.952775	0.947097	0.94774	0.947808	0.951883	0.953488	0.949206	0.945455	0.952538	0.92408	0.942669	0.938699	0.950421	0.952113	0.96695	0.924457	0.953466	0.951544	0.952919	0.951529	0.952696	0.951128	0.951128	0.950805	0.938411
Mg/Mg+Fe	0.942776	0.932844	0.944128	0.939616	0.944058	0.939037	0.941924	0.936582	0.939863	0.957193	0.97154	0.953196	0.95442	0.957326	0.943925	0.941963	0.941136	0.952449	0.957977	0.951794	0.958377	0.959002	0.940192	0.912759	0.912008	0.914652	0.912064	0.916734	0.914859	0.91129	0.90931	0.912391	0.915528	0.890591	0.913154	0.906273	0.917301	0.914493	0.915508	0.909645	0.916066	0.917774	0.910701	0.916364	0.911786	0.919885	0.915518	0.905653	0.911508
[truncated: 19 more columns]

## Sheet: Carbonates EMPA
EMPA of the studied Carbonates
Sample Number	Mu17/01	Mu17/01	Mu17/01	Mu17/03	Mu17/03	Mu17/06	Mu17/06	Mu17/06	Mu17/06	Mu17/10	Mu17/10	Mu17/10	Mu17/10	Mu17/10	Mu17/13	Mu17/13	Mu17/13	Mu17/16	Mu17/16	Mu17/18	Mu17/18	Mu17/18	Mu17/18	Mu17/18	Mu17/20	Mu17/20	Mu17/20
Mineral	Magensite	Magensite	Magensite	Magensite	Magensite	Magensite	Magensite	Magensite	Magensite	Magensite	Magensite	Magensite	Magensite	Magensite	Magensite	Magensite	Magensite	Magensite	Magensite	Magensite	Magensite	Magensite	Magensite	Magensite	Magensite	Magensite	Magensite
SiO2		0.028	0.138	0.01	3.604	0.029	0.805	0.208	0.515	0.005	0.071	0.082	0.055	0.025	0.234	0.14	0.14	0.16	0.66	0.33	0.3	1.2	1.18	1.93	1.45	1.22	0.84
TiO2	0.007					0.007		0.019		0.017	0.01							0.03	0.09			0.17	0.01		0.02	0.05	0
Al2O3	0.009	0.009			0.131		0.024	0	0.033	0		0.017	0.016	0.005	0.018			0	0
FeO	5.766	3.216	3.513	2.963	2.999	2.356	4.135	2.148	2.878	1.857	3.46	1.88	1.901	2.192	3.8	3.1	3.1	3.06	3.4	2.5	2.63	2.89	2.79	2.89	2.93	2.99	2.95
MnO	0.321	1.299	0.891	2.408	1.611	2.07	1.027	2.198	1.927	2.552	1.072	2.739	2.725	2.313	0.327	0.99	0.99	1.01	0.88	1.04	0.95	0.99	1.09	0.98	0.97	0.94	1.06
MgO	40.062	40.21	37.717	39.725	39.877	39.573	39.899	39.76	40.487	39.125	39.19	39.814	40.344	39.909	40.082	38.8	38.8	38.83	38.01	38.77	39.69	38.89	38.03	39.94	39.06	38.86	39.5
CaO	0.159	0.155	0.273	0.604	0.081	0.201	0.174	0.14	0.205	0.358	0.187	0.297	0.273	0.195	0.228	0.15	0.15	0.11	0.23	0.14	0.11	0.23	0.19	0.19	0.12	0.07	0.04
K2O		0.01	0.023	0.011	0.011	0.012			0.066	0		0.019	0.021	0	0.025							0	0.02	0	0	0.02
Cr2O3	0.017	0.033			0.022	0.01	0.034		0.024	0.021					0.011	0.01	0.01	0.01	0.01	0.07		0.14	0.06	0	0.04	0.05
NiO	0.011	0.027	0.027		0.198	0.01	0.046		0	0.037		0.032			0.042							1.16	0	0	0.01	0	0
Total	46.356	44.987	42.621	45.728	48.537	44.279	46.159	44.484	46.207	43.999	44.025	44.892	45.347	44.639	44.767	43.19	43.19	43.21	43.28	42.85	43.68	45.67	43.37	45.93	44.6	44.2	44.39
O#	3	3	3	3	3	3	3	3	3	3	3	3	3	3	3	3	3	3	3	3	3	3	3	3	3	3	3
Si		0.001	0.007		0.152	0.001	0.037	0.01	0.023		0.003	0.004	0.003	0.001	0.011	0.007	0.007	0.008	0.032	0.016	0.014	0.055	0.057	0.087	0.067	0.057	0.039
Ti								0.001		0.001								0.001	0.003			0.006			0.001	0.002
Al					0.007	0	0.001		0.002	0		0.001	0.001		0.001
Fe2+ all ferrous	0.222	0.126	0.146	0.115	0.106	0.094	0.158	0.085	0.11	0.074	0.139	0.074	0.074	0.087	0.149	0.126	0.126	0.124	0.138	0.102	0.105	0.111	0.112	0.108	0.114	0.117	0.116
Mn	0.013	0.052	0.037	0.095	0.058	0.083	0.04	0.088	0.074	0.104	0.043	0.109	0.107	0.092	0.013	0.041	0.041	0.042	0.036	0.043	0.038	0.039	0.044	0.037	0.038	0.037	0.042
Mg	2.755	2.808	2.785	2.758	2.51	2.807	2.714	2.799	2.75	2.798	2.799	2.791	2.798	2.808	2.8	2.811	2.811	2.81	2.743	2.812	2.822	2.666	2.716	2.672	2.704	2.72	2.761
Ca	0.008	0.008	0.014	0.03	0.004	0.01	0.009	0.007	0.01	0.018	0.01	0.015	0.014	0.01	0.011	0.008	0.008	0.006	0.012	0.007	0.006	0.011	0.01	0.009	0.006	0.004	0.002
K	0	0.001	0.001	0.001	0.001	0.001			0.004			0.001	0.001		0.001								0.001			0.001
Cr	0.001	0.001			0.001		0.001		0.001	0.001										0.003		0.005	0.002		0.001	0.002
Ni		0.001	0.001		0.007		0.002			0.001		0.001			0.002							0.043
Total	2.999	2.998	2.996	3	2.844	2.999	2.962	2.99	2.98	3	2.998	2.997	2.998	2.999	2.989	2.993	2.993	2.991	2.965	2.983	2.986	2.936	2.943	2.913	2.931	2.941	2.961
Sample Number	Mu17/01	Mu17/01	Mu17/01	Mu17/06	Mu17/06	Mu17/16	Mu17/16	Mu17/16	Mu17/18	Mu17/18	Mu17/18	Mu17/18	Mu17/18
Mineral	Dolomite	Dolomite	Dolomite	Dolomite	Dolomite	Dolomite	Dolomite	Dolomite	Dolomite	Dolomite	Dolomite	Dolomite	Dolomite
SiO2	0.6	0.27	0.31	1.49	0.19	0.28	1.08	1.08	1.19	0.12	0.34	0.21	0.17
TiO2	0.08			0.08				0.02	0.02
Al2O3			0.03	0.76
FeO	5.65	0.49	2.01	4.96	0.44	1.51	3.66	1.77	1.67	0.94	1.91	0.66	1.51
MnO	0.86	0.13	0.42	0.88	0.09	0.35	1.15	0.57	0.89	0.29	0.49	0.31	0.53
MgO	15.88	19.76	17.63	14.83	20.13	19.64	19.33	19.55	18.46	19.23	20.21	19.75	18.79
CaO	21.93	27.06	24.3	21.44	27.43	26.81	24.73	25.77	23.2	26.97	26.39	27.54	26.46
K2O	0.04	0.01		0.12	0.05		0.02	0.03	0.01	0.06		0.02	0.01
Cr2O3	0.12	0.01		0.34		0.02	0.11	0.04	8.2	0.03	0.02	0.03	0.05
NiO	0.87	0.23	0.3	0.7	0.14	0.38	0.48	0.41	0.55	0.2	0.41	0.1
Total	46.03	47.96	45	45.6	48.47	48.99	50.56	49.24	54.19	47.84	49.77	48.62	47.52
O#	0.033	0.014	0.017	0.081	0.009	0.014	0.052	0.053	0.053	0.006	0.017	0.01	0.009
Si	0.003			0.003				0.001	0.001
Ti			0.002	0.048
Al	0.259	0.021	0.091	0.224	0.018	0.063	0.148	0.072	0.062	0.04	0.078	0.027	0.065
Fe2+ all ferrous	0.04	0.006	0.019	0.04	0.004	0.015	0.047	0.024	0.034	0.012	0.02	0.013	0.023
Mn	1.296	1.48	1.427	1.196	1.491	1.453	1.394	1.426	1.23	1.456	1.471	1.465	1.437
Mg	1.286	1.457	1.413	1.243	1.46	1.425	1.281	1.351	1.111	1.467	1.38	1.468	1.454
Ca	0.003	0.001		0.008	0.003		0.001	0.002	0.001	0.004		0.001	0.001
K	0.005			0.015	0	0.001	0.004	0.002	0.29	0.001	0.001	0.001	0.002
Cr
Ni	0.038	0.009	0.013	0.03	0.006	0.015	0.019	0.016	0.02	0.008	0.016	0.004	0
Total	2.963	2.987	2.982	2.889	2.992	2.986	2.946	2.947	2.802	2.995	2.983	2.99	2.991

## Sheet: Antigorites LA-ICP-MS data
LA-ICP-MS data of the studied Antigorites
Sample Number	Mu17/01	Mu17/01	Mu17/01	Mu17/06	Mu17/06	Mu17/06	Mu17/10	Mu17/10	Mu17/10	Mu17/18	Mu17/18	Mu17/18					Mu17/01	Mu17/01	Mu17/06	Mu17/06	Mu17/10	Mu17/10	Mu17/18	Mu17/18	Mu17/18
Mineral	fine antigorite (FA)	fine antigorite (FA)	fine antigorite (FA)	fine antigorite (FA)	fine antigorite (FA)	fine antigorite (FA)	fine antigorite (FA)	fine antigorite (FA)	fine antigorite (FA)	fine antigorite (FA)	fine antigorite (FA)	fine antigorite (FA)	Min	Max	AV		coarse antigorite (CA)	coarse antigorite (CA)	coarse antigorite (CA)	coarse antigorite (CA)	coarse antigorite (CA)	coarse antigorite (CA)	coarse antigorite (CA)	coarse antigorite (CA)	coarse antigorite (CA)	Min	MAX	AV
B	49.87	42.33	40.89	48.52	49.62	42.01	45.44	43.83	49.85	43.45	45.21	46.38	40.89	49.87	45.6167		20.35	23.68	23.53	19.12	24.5	15.32	19.37	21.87	23.94	15.32	24.5	21.2978
Li	2.06	2.22	2.29	2.21	2.08	2.43	2.5	2.51	2.73	2.58	2.03	2.04	2.03	2.73	2.30667		3.77	3.57	3.44	3.88	3.92	3.51	3.48	3.74	3.95	3.44	3.95	3.69556
P	56.19	39.42	47.48	75.23	86.85	81.68	73.37	106.45	117.99	112.49	74.09	57.87	39.42	117.99	77.4258		61.01	44.15	47.13	17.33	75.15	97.73	144.53	113.54	114.93	17.33	144.53	79.5
Sb	1.94	1.89	1.9	2.06	1.84	2.06	2.13	2.16	2.19	1.99	2.012	2.321	1.84	2.321	2.04108		1.01	0.32	0.82	0.26	1.01	1.02	1.01	0.53	0.98	0.26	1.02	0.773333
As	23.08	21.47	23.62	21.73	21.73	22.3	26.8	21.85	20.77	26.09	23.31	25.22	20.77	26.8	23.1642		12.56	12.41	13.56	12.63	14.67	13.91	15.08	12.45	13.02	12.41	15.08	13.3656
Cs	0.182	0.027	0.011	0.028	0.235	0.0073	0.024	0.058	0.017	0.092	0.301	0.083	0.0073	0.301	0.088775		0.282		0.011	0.032		0.069	0.037	0.35	0.43	0.011	0.43	0.173
Rb	0.124	0.27	0.106	0.081	0.061	0.285	0.127	0.244	0.139	0.098	0.103	0.121	0.061	0.285	0.146583		0.43	0.414	0.51	0.87	0.785	0.43	0.45	0.443	0.64	0.414	0.87	0.552444
Ba					0.054	0.117	0.074			0.214	0.092	0.293	0.054	0.293	0.140667			0.13		0.087	0.79				0.93	0.087	0.93	0.48425
Mo	0.24	0.22	0.17	0.163	0.188	0.231	0.199	0.198	0.194	0.183	0.209	0.219	0.163	0.24	0.201167		0.087	0.096	0.093	0.085	0.074	0.064	0.083	0.078	0.098	0.064	0.098	0.0842222
Th								0.011	0.011	0.032	0.014	0.092	0.011	0.092	0.032											0	0	#DIV/0!
U	0.02		0.012	0.0055	0.0066	0.028	0.067	0.026	0.018	0.032	0.094	0.012	0.0055	0.094	0.0291909				0.047			0.06	0.077		0.056	0.047	0.077	0.06
Nb				0.073	0.04	0.051	0.128	0.071	0.096	0.073	0.092	0.074	0.04	0.128	0.0775556		0.031					0.061	0.028	0.054	0.056	0.028	0.061	0.046
Ta							0.017		0.0252				0.017	0.0252	0.0211							0.01	0.016			0.01	0.016	0.013
La	0.125	0.086	0.085		0.107		0.074	0.127		0.086	0.126	0.088	0.074	0.127	0.100444		0.038		0.032	0.039		0.043	0.047	0.03	0.043	0.03	0.047	0.0388571
Ce	0.195		0.173	0.198		0.173	0.15				0.198		0.15	0.198	0.181167		0.048	0.047	0.052		0.049	0.0519	0.053	0.055	0.051	0.047	0.055	0.0508625
Pb	0.342	0.421	0.423	0.773	0.413	0.874	0.875	0.463	0.313	0.83	0.732	0.849	0.313	0.875	0.609		0.084	0.098	0.068	0.065	0.026	0.042	0.128	0.102	0.103	0.026	0.128	0.0795556
Pr	0.025	0.017		0.0137	0.022		0.014		0.023		0.025	0.0143	0.0137	0.025	0.01925				0.0058				0.0061			0.0058	0.0061	0.00595
Sr	0.593	0.97	0.28	0.519	0.313	0.373	0.26	0.526	0.722	0.931	0.732	0.554	0.26	0.97	0.564417		0.077	0.09	0.07	0.06	0.013	0.016	0.064	0.096	0.094	0.013	0.096	0.0644444
Nd	0.046		0.043		0.042	0.055		0.045	0.046		0.046	0.041	0.041	0.055	0.0455			0.022		0.023		0.021	0.024	0.021		0.021	0.024	0.0222
Zr						0.33	0.486	0.59	0.315	0.54	0.313	0.52	0.313	0.59	0.442						0.029	0.091	0.136	0.198	0.198	0.029	0.198	0.1304
Hf					0.032		0.155	0.118					0.032	0.155	0.101667		0.065									0.065	0.065	0.065
Sm	0.022	0.023		0.024	0.021			0.023		0.024		0.026	0.021	0.026	0.0232857				0.0091	0.0088	0.0093	0.0089		0.0092	0.0089	0.0088	0.0093	0.00903333
Eu	0.015		0.012	0.017		0.012	0.015			0.013	0.015		0.012	0.017	0.0141429		0.0106	0.01058		0.0059		0.0075	0.0061			0.0059	0.0106	0.008136
Ti	19.21	8.69	10.77	12.97	10.44	10.63	108.22	106.21	66.36	29.3	49.92	92.03	8.69	108.22	43.7292		10.48	12.52	16.7	19.02	17.92	93.54	97.37	66.63	64.93	10.48	97.37	44.3456
Gd			0.043			0.041	0.05	0.053		0.044			0.041	0.053	0.0462								0.03	0.031		0.03	0.031	0.0305
Tb	0.014		0.014	0.0155	0.016		0.015		0.0179		0.015	0.015	0.014	0.0179	0.0153		0.0162		0.0162		0.012	0.0105		0.0106	0.0104	0.0104	0.0162	0.01265
Dy			0.113	0.112			0.123	0.124				0.123	0.112	0.124	0.119								0.131		0.142	0.131	0.142	0.1365
Y	0.025	0.034	0.015	0.217	0.181	0.179	0.446	0.637	0.154	0.214	0.044	0.026	0.015	0.637	0.181		0	0	0.015	0.0292		0.089	0.076	0.166	0.0156	0	0.166	0.04885
Ho		0.026		0.025	0.026		0.025		0.028				0.025	0.028	0.026		0.0248	0.0252		0.0239	0.0242	0.024		0.025		0.0239	0.0252	0.0245167
Er			0.0752			0.0821		0.0753		0.0753			0.0752	0.0821	0.076975								0.065		0.074	0.065	0.074	0.0695
Tm	0.0121	0.0146	0.013	0.0156			0.0181	0.017		0.0181	0.0184	0.0171	0.0121	0.0184	0.016		0.0093	0.0094		0.0095	0.0098	0.0099		0.0094		0.0093	0.0099	0.00955
Yb	0.126	0.127	0.126	0.127		0.136	0.129		0.142	0.124		0.131	0.124	0.142	0.129778		0.118		0.132			0.122	0.126		0.125	0.118	0.132	0.1246
Lu	0.025		0.027		0.028	0.0276		0.028	0.024			0.026	0.024	0.028	0.0265143		0.0292		0.0189	0.0199	0.0187		0.0199	0.0189	0.0187	0.0187	0.0292	0.0206
Sc	8.2	6.46	7.66	14.55	15.62	16.76	17	17.91	16.97	18.03	18.39	17.09	6.46	18.39	14.5533		9.26	9.12	10.73	8.18	9.63	15.97	17.3	16.68	8.04	8.04	17.3	11.6567
V	19.66	8.22	17.73	50.11	52.31	52.73	41.44	41.31	27.25	49.22	51.02	49.09	8.22	52.73	38.3408		15.23	18.5	23.51	21.24	17.92	34.93	36.79	26.79	25.03	15.23	36.79	24.4378
Cr	123.07	73.24	5032.06	12483.8	11564.4	11520.1	7825.34	6981.9	816.97	12433.8	73.24	123.07	73.24	12483.8	5754.26		151.51	338.88	3604.43	504.03	909.3	3198.57	2442.91	1446.85	1443.2	151.51	3604.43	1559.96
Mn	214.56	264.37	236.04	195	197.76	212	564.27	556.72	546.91	199.43	245.37	244.56	195	564.27	306.416		312.06	268.03	248.71	248.45	484.22	603.73	612.97	512.04	539.53	248.45	612.97	425.527
Co	40.36	43.16	41.48	80.39	88.32	84.52	124.39	92.1	148.32	80.49	43.44	40.34	40.34	148.32	75.6092		54.45	45.07	49.36	47.12	52.7	93.26	98.36	73.75	77.03	45.07	98.36	65.6778
Ni	1151.28	1052.1	1372.54	1962.85	2287.31	1888.41	2510.65	2482.85	3867.55	1932.85	1042.1	1153.28	1042.1	3867.55	1891.98		1253.98	1240.16	1788.12	1331.13	1388.07	2061.39	2492.55	1845.5	1983.84	1240.16	2492.55	1709.42
Cu	1.56	0.74	2.6	7.12	11.06	5.51	7.13	3.78	22.55	7.54	0.75	1.55	0.74	22.55	5.99083		2.42	1.09	2.13	0.6	3.41	7.54	3.92	6.84	7.54	0.6	7.54	3.94333
Zn	8.98	8.99	7.08	38.15	37.24	40.59	36.2	34.04	39.76	38.13	8.95	8.93	7.08	40.59	25.5867		9.27	8.16	8.65	7.73	8.35	35.19	36	33.74	34.56	7.73	36	20.1833
Ga	0.82	0.373	0.69	1.2	1.12	1.31	2.36	2.24	0.606	1.34	0.345	0.85	0.345	2.36	1.1045		0.49	0.6	1.18	0.74	0.55	1.31	1.24	1.08	1.04	0.49	1.31	0.914444

## Sheet: Carbonates LA-ICP-MS data
LA-ICP-MS data of the studied Carbonates
Sample Number	Mu17/06	Mu17/10	Mu17/10	Mu17/18	Mu17/18
Mineral	Magensite	Magensite	Magensite	Magensite	Magensite	Min	Max	AV
B	112.59	95.86	59.06	170.96	130.01	59.06	170.96	113.696
Li	13.9	17.5	20.44	36.01	35.14	13.9	36.01	24.598
P	138.09	226.46	556.98	1227.68	1185.1	138.09	1227.68	666.862
Sb	1.55	1.78	6.56	15.83	2.54	1.55	15.83	5.652
As	27.04	34.24	25.31	46.3	41.5	25.31	46.3	34.878
Cs		0.46	0.53	0.72	0.28	0.28	0.72	0.4975
Rb	0.91	0.79	0.7	0.79	0.77	0.7	0.91	0.792
Ba	0.56		1.28	4.32	2.27	0.56	4.32	2.1075
Mo	1.94	1.89	2.04	2.28	2.06	1.89	2.28	2.042
Th
U
Nb	0.087	0.091				0.087	0.091	0.089
Ta	0.083					0.083	0.083	0.083
La	2.346	2.42	2.59	2.25	2.51	2.25	2.59	2.4232
Ce	3.638	4.29	3.55	5.24	3.06	3.06	5.24	3.9556
Pb	1.63	1.79	1.67	2.86	2.25	1.63	2.86	2.04
Pr	0.43	0.32	0.26	0.44	0.32	0.26	0.44	0.354
Sr	6.01	5.48	6.42	7.56	9.04	5.48	9.04	6.902
Nd	0.39	0.75	0.53			0.39	0.75	0.556667
Zr					0.31	0.31	0.31	0.31
Hf	0.15				0.14	0.14	0.15	0.145
Sm	0.23	0.24			0.22	0.22	0.24	0.23
Eu		0.13	0.12			0.12	0.13	0.125
Ti	11.62	19.07	16.91	20.39	19.33	11.62	20.39	17.464
Gd	0.479					0.479	0.479	0.479
Tb		0.0931			0.0981	0.0931	0.0981	0.0956
Dy	0.756				0.693	0.693	0.756	0.7245
Y	1.15	1.44	0.57	1.07	0.85	0.57	1.44	1.016
Ho		0.17	0.151			0.151	0.17	0.1605
Er		0.52		0.59		0.52	0.59	0.555
Tm		0.092				0.092	0.092	0.092
Yb		0.74	0.63	0.78	0.62	0.62	0.78	0.6925
Lu
Sc	21.62	37.8	6.04	18.61	11.49	6.04	37.8	19.112
V	34.9	63.66	35.82	22.24	18.12	18.12	63.66	34.948
Cr	114.33	826.27	171.08	613.83	398.27	114.33	826.27	424.756
Mn	62926.7	343034	238638	515059	534852	62926.7	534852	338902
Co	218.53	547.95	211.47	581.76	531.85	211.47	581.76	418.312
Ni	4486.01	10021.6	3607.1	11905.6	10611.9	3607.1	11905.6	8126.45
Cu	23.71	50.43	18.15	67.95	51.06	18.15	67.95	42.26
Zn	11.33	152.36	61.07	143.64	111.48	11.33	152.36	95.976
Ga	0.097	0.84	0.27	0.89	0.7	0.097	0.89	0.5594
